# Supplementary material for: On the Efficacy of H2O2 or S2O82− at Promoting the Inactivation of a Consortium of Cyanobacteria and Bacteria in Algae-Laden Water
Source: Microorganisms. 2022 Mar 29;10(4):735. doi: 10.3390/microorganisms10040735 (PMC9024476; doi:10.3390/microorganisms10040735)
Supplement: Supplementary file 1 [file microorganisms-10-00735-s001.zip]

Archive with 1 entries (1 files):
- microorganisms-1601014-supplementary.pdf
